# Supplementary material for: Damp housing conditions as a determinant of psychological distress: a longitudinal analysis of the British Household Panel Survey
Source: Am J Epidemiol. 2025 Nov 21;195(5):1284–91. doi: 10.1093/aje/kwaf263 (PMC13149023; doi:10.1093/aje/kwaf263)
Supplement: Web_Material_kwaf263 [file web_material_kwaf263.zip]

Archive with 1 entries (1 files):
- AJE_SuppMaterial.docx
